# Supplementary material for: Annealing-Dependent Morphotropic Phase Boundary in the BiMg0.5Ti0.5O3–BiZn0.5Ti0.5O3 Perovskite System
Source: Materials (Basel). 2022 Oct 9;15(19):6998. doi: 10.3390/ma15196998 (PMC9570801; doi:10.3390/ma15196998)
Supplement: Supplementary file 1 [file materials-15-06998-s001.zip]

Archive with 1 entries (1 files):
- materials-1942516-supplementary.pdf
